# Supplementary material for: Exploratory Evaluation of the Predictive Value of Serum Neurofilament Light Chain for Autonomic Neuropathy in Hereditary Transthyretin Amyloidosis
Source: J Clin Med. 2026 Feb 28;15(5):1862. doi: 10.3390/jcm15051862 (PMC12986165; doi:10.3390/jcm15051862)
Supplement: Supplementary file 1 [file jcm-15-01862-s001.zip]

Archive with 1 entries (1 files):
- jcm-4141433-supplementary.pdf
